# Supplementary material for: Deep mutational scanning reveals pharmacologically relevant insights into TYK2 signaling and disease
Source: eLife. 2026 Jun 10;15:RP110149. doi: 10.7554/eLife.110149 (PMC13252953; doi:10.7554/eLife.110149)
Supplement: Figure 4—figure supplement 1—source data 1. [file elife-110149-fig4-figsupp1-data1.zip]

Archive with 1 entries (1 files):
- SupplementaryFigure6_SourceData_1.jpg
