# Supplementary material for: Deep mutational scanning reveals pharmacologically relevant insights into TYK2 signaling and disease
Source: eLife. 2026 Jun 10;15:RP110149. doi: 10.7554/eLife.110149 (PMC13252953; doi:10.7554/eLife.110149)
Supplement: Figure 4—figure supplement 3—source data 2. [file elife-110149-fig4-figsupp3-data2.zip]

Archive with 7 entries (7 files):
- SupplementaryFigure_8A.jpg
- SupplementaryFigure_8B.jpg
- SupplementaryFigure_8C.jpg
- SupplementaryFigure_8D.jpg
- SupplementaryFigure_8E.jpg
- SupplementaryFigure_8F.jpg
- SupplementaryFigure_8G.jpg
